# Supplementary material for: Structure Elucidation of Triterpenoid Saponins Found in an Immunoadjuvant Preparation of Quillaja brasiliensis Using Mass Spectrometry and 1H and 13C NMR Spectroscopy
Source: Molecules. 2022 Apr 8;27(8):2402. doi: 10.3390/molecules27082402 (PMC9024837; doi:10.3390/molecules27082402)
Supplement: Supplementary file 1 [file molecules-27-02402-s001.zip]

Archive with 1 entries (1 files):
- molecules-1668704-supplementary.pdf
